# Supplementary material for: Stipa pennata subsp. ceynowae (Poaceae, Pooideae), a new taxon from Central Europe
Source: PhytoKeys. 2017 Jul 17;(83):75–92. doi: 10.3897/phytokeys.83.12797 (PMC5624204; doi:10.3897/phytokeys.83.12797)
Supplement: XML Treatment for Stipa pennata subsp. ceynowae [file phytokeys.83.12797-treatment1.xml]

<!DOCTYPE tp:taxon-treatment
  PUBLIC "-//TaxonX//DTD Taxonomic Treatment Publishing DTD v0 20100105//EN" "tax-treatment-NSO.dtd">
<tp:taxon-treatment xmlns:tp="http://www.plazi.org/taxpub"><tp:treatment-meta><kwd-group><label>Taxon classification</label><kwd><named-content xmlns:xlink="http://www.w3.org/1999/xlink" content-type="kingdom">Plantae</named-content></kwd><kwd><named-content xmlns:xlink="http://www.w3.org/1999/xlink" content-type="order">Poales</named-content></kwd><kwd><named-content xmlns:xlink="http://www.w3.org/1999/xlink" content-type="family">Poaceae</named-content></kwd></kwd-group><mixed-citation publication-type="journal"><person-group><name><surname>Klichowska</surname><given-names>Ewelina</given-names></name><name><surname>Nobis</surname><given-names>Marcin</given-names></name></person-group><article-title>
          <tp:taxon-name><tp:taxon-name-part taxon-name-part-type="genus" reg="Stipa">Stipa</tp:taxon-name-part> <tp:taxon-name-part taxon-name-part-type="species" reg="pennata">pennata</tp:taxon-name-part> <tp:taxon-name-part taxon-name-part-type="infraspecific-rank">subsp.</tp:taxon-name-part> <tp:taxon-name-part taxon-name-part-type="subspecies" reg="ceynowae">ceynowae</tp:taxon-name-part></tp:taxon-name> (<tp:taxon-name><tp:taxon-name-part taxon-name-part-type="family">Poaceae</tp:taxon-name-part></tp:taxon-name>, <tp:taxon-name><tp:taxon-name-part taxon-name-part-type="subfamily">Pooideae</tp:taxon-name-part></tp:taxon-name>), a new taxon from Central Europe</article-title><source>PhytoKeys</source><day>17</day><month>7</month><year>2017</year><volume>2017</volume><issue>83</issue><fpage>75</fpage><lpage>92</lpage><pub-id pub-id-type="doi">10.3897/phytokeys.83.12797</pub-id></mixed-citation></tp:treatment-meta><tp:nomenclature><tp:taxon-name>
              <tp:taxon-name-part taxon-name-part-type="genus" reg="Stipa">Stipa</tp:taxon-name-part>
              <tp:taxon-name-part taxon-name-part-type="species" reg="pennata">pennata</tp:taxon-name-part>
              <tp:taxon-name-part taxon-name-part-type="infraspecific-rank">subsp.</tp:taxon-name-part>
              <tp:taxon-name-part taxon-name-part-type="subspecies" reg="ceynowae">ceynowae</tp:taxon-name-part>
              <object-id xmlns:xlink="http://www.w3.org/1999/xlink" content-type="ipni" xlink:type="simple">urn:lsid:ipni.org:names: 77164173-1</object-id>
            </tp:taxon-name><tp:taxon-authority>Klichowska &amp; M.Nobis</tp:taxon-authority><tp:taxon-status xmlns:xlink="http://www.w3.org/1999/xlink" xlink:type="simple">subsp. nov.</tp:taxon-status><xref ref-type="fig" rid="F2">Figures 2</xref><xref ref-type="fig" rid="F3">, 3</xref><xref ref-type="fig" rid="F4">, 4</xref><xref ref-type="fig" rid="F5">, 5</xref></tp:nomenclature><tp:treatment-sec sec-type="diagnosis" id="SECID0E3BBG"><title>Diagnosis.</title><p>
              <tp:taxon-name><tp:taxon-name-part taxon-name-part-type="genus" reg="Stipa">Stipa</tp:taxon-name-part> <tp:taxon-name-part taxon-name-part-type="species" reg="pennata">pennata</tp:taxon-name-part> <tp:taxon-name-part taxon-name-part-type="infraspecific-rank">subsp.</tp:taxon-name-part> <tp:taxon-name-part taxon-name-part-type="subspecies" reg="ceynowae">ceynowae</tp:taxon-name-part></tp:taxon-name> is most similar to <tp:taxon-name><tp:taxon-name-part taxon-name-part-type="genus" reg="Stipa">S.</tp:taxon-name-part> <tp:taxon-name-part taxon-name-part-type="species" reg="pennata">pennata</tp:taxon-name-part> <tp:taxon-name-part taxon-name-part-type="infraspecific-rank">subsp.</tp:taxon-name-part> <tp:taxon-name-part taxon-name-part-type="subspecies" reg="pennata">pennata</tp:taxon-name-part></tp:taxon-name> from which differs mainly in longer ligules of internal leaves of vegetative shoots (3.2–)4.1–5.2(–6.7) mm vs. (1.0–)1.3–2.2(–3.6) mm and lemmas with a somewhat longer awn (305–)328–412(–442) mm vs. (228–)283–340(–408) mm respectively.</p><!--PageBreak--><!--PageBreak--></tp:treatment-sec><tp:treatment-sec sec-type="material" id="SECID0EGDBG"><title>Type.</title><p>POLAND. Folusz koło Szubina, zarośla na wydmie [Folusz near Szubin, scrub on the dune], 5 July 1962, <italic>Ceynowa-Giełdon s.n.</italic> (holotype TRN!, isotype KRA 0451189!).</p></tp:treatment-sec><tp:treatment-sec sec-type="description" id="SECID0EODBG"><title>Description.</title><p>Plant perennial, densely tufted, with a few culms and numerous vegetative shoots. Culms (56–)84–95(–99) cm tall, 3–4-noded, glabrous at nodes and slightly scabrous to more or less densely pubescent below them. Leaves of vegetative shoots: sheaths of external leaves shortly pilose to scabrous, of internal leaves scabrous to almost glabrous; ligules membranous, acute or slightly obtuse, with very short cilia at the apex and shortly setulose on the back, of external leaves (1.0–)1.1–2.1(–2.7) mm long, of internal leaves (3.2–)4.1–5.2(–6.7) mm long; blades convolute, green to pale green, (73–)81–97(–107) cm long, (0.5–)0.7–0.8(–1.0) mm in diameter, abaxial surface from scabrous, covered by short spinules (on external leaves) to slightly scabrous or almost smooth, with spinules almost confined to the margins of leaf blades (on internal leaves), adaxial surface always covered by short prickles less than 0.1 mm long, juvenile leaves usually with an apical tassel of hairs up to 2 mm long. Cauline leaves: sheaths smooth to slightly scabrous (usually in upper part of sheath); ligules of the middle cauline leaves (2.6–)2.8–4.3(–4.4) mm long, slightly acute or obtuse, at the apex with very short cilia, and with short bristles on the back; blades convolute, green or pale green, the uppermost one (1.6–)2.7–3.8(–6.9) cm long, abaxial surface scabrous. Panicle 10–11(–14.5) cm long, contracted, with 8–10 spikelets; branches scabrous or with short hairs 0.2–0.5(–0.8) mm long. Glumes subequal, 56–64 mm long, narrowly lanceolate. Anthecium (17.4–)18.1–20.0 mm long and 1.0–1.25 mm wide; callus (3.1–)3.3–3.8 mm long, with hairs (1.6–)1.7–2.1(–2.4) mm long in ventral part and (1.0–)1.1–1.4 mm long in dorsal; foot of callus curved, peripheral ring flattened 0.9–0.95 × 0.3–0.35 mm; lemma straw-coloured, with 7 lines of hairs, dorsal and subdorsal lines slightly fused at the base, ventral line with (0.5–)0.6–0.8 mm long hairs, terminating at 1/2–2/3 of lemma length about 4.5–5.8(–6.4) mm below the top of lemma; dorsal line with (0.4–)0.5–0.6 mm long hairs, terminating at 1/3 of lemma <!--PageBreak--><!--PageBreak--><!--PageBreak-->length, about (9.1–)9.5–11.0(–11.1) mm below the top; awn (305–)328–412(–442) mm long, bigeniculate; column smooth and glabrous, twisted, straw-coloured or slightly green, 0.5–0.6 mm wide near base, 81–91(–94) mm long with the lower segment of column (63–)65–69(–70) mm long and the upper (19–)22–24 mm long; seta (222–)247–318(–354) mm long, pilose, with 5.2–6.0 mm long hairs, gradually decreasing in length towards apex; palea straw-coloured equaling lemma in length. Caryopsis ca.12 mm long.</p></tp:treatment-sec><tp:treatment-sec sec-type="etymology" id="SECID0EYDBG"><title>Etymology.</title><p>The name of taxon honors the collector—Prof. Mirosława Ceynowa-Giełdon, who first noted the distinctiveness of <italic><tp:taxon-name><tp:taxon-name-part taxon-name-part-type="genus" reg="Stipa">Stipa</tp:taxon-name-part></tp:taxon-name></italic> individuals from Folusz.</p></tp:treatment-sec><tp:treatment-sec sec-type="distribution" id="SECID0EFEBG"><title>Distribution and habitat.</title><p>
              <tp:taxon-name><tp:taxon-name-part taxon-name-part-type="genus" reg="Stipa">Stipa</tp:taxon-name-part> <tp:taxon-name-part taxon-name-part-type="species" reg="pennata">pennata</tp:taxon-name-part> <tp:taxon-name-part taxon-name-part-type="infraspecific-rank">subsp.</tp:taxon-name-part> <tp:taxon-name-part taxon-name-part-type="subspecies" reg="ceynowae">ceynowae</tp:taxon-name-part></tp:taxon-name> is an endemic taxon, known only from Folusz settlement near Szubin in Kuyavia region (northern Poland). It grows on a dune hill surrounded by wet meadows occurring in the Gąsawka River Valley. The subspecies occurs on small fragment of dry, sandy grassland adjoining oak and pine stands. At the locality, the following species grow together with <italic><tp:taxon-name><tp:taxon-name-part taxon-name-part-type="genus" reg="Stipa">Stipa</tp:taxon-name-part></tp:taxon-name></italic>: <italic><tp:taxon-name><tp:taxon-name-part taxon-name-part-type="genus" reg="Achillea">Achillea</tp:taxon-name-part> <tp:taxon-name-part taxon-name-part-type="species" reg="pannonica">pannonica</tp:taxon-name-part></tp:taxon-name></italic> Scheele, <italic><tp:taxon-name><tp:taxon-name-part taxon-name-part-type="genus" reg="Asperula">Asperula</tp:taxon-name-part> <tp:taxon-name-part taxon-name-part-type="species" reg="tinctoria">tinctoria</tp:taxon-name-part></tp:taxon-name></italic> L., <italic><tp:taxon-name><tp:taxon-name-part taxon-name-part-type="genus" reg="Avenula">Avenula</tp:taxon-name-part> <tp:taxon-name-part taxon-name-part-type="species" reg="pratensis">pratensis</tp:taxon-name-part></tp:taxon-name></italic> (L.) Dumort., <italic><tp:taxon-name><tp:taxon-name-part taxon-name-part-type="genus" reg="Betula">Betula</tp:taxon-name-part> <tp:taxon-name-part taxon-name-part-type="species" reg="pendula">pendula</tp:taxon-name-part></tp:taxon-name></italic> Roth, <italic><tp:taxon-name><tp:taxon-name-part taxon-name-part-type="genus" reg="Calamagrostis">Calamagrostis</tp:taxon-name-part> <tp:taxon-name-part taxon-name-part-type="species" reg="epigejos">epigejos</tp:taxon-name-part></tp:taxon-name></italic> (L.) Roth, <italic><tp:taxon-name><tp:taxon-name-part taxon-name-part-type="genus" reg="Carex">Carex</tp:taxon-name-part> <tp:taxon-name-part taxon-name-part-type="species" reg="praecox">praecox</tp:taxon-name-part></tp:taxon-name></italic> Schreb., <italic><tp:taxon-name><tp:taxon-name-part taxon-name-part-type="genus" reg="Dianthus">Dianthus</tp:taxon-name-part> <tp:taxon-name-part taxon-name-part-type="species" reg="carthusianorum">carthusianorum</tp:taxon-name-part></tp:taxon-name></italic> L., <italic><tp:taxon-name><tp:taxon-name-part taxon-name-part-type="genus" reg="Euphorbia">Euphorbia</tp:taxon-name-part> <tp:taxon-name-part taxon-name-part-type="species" reg="cyparissias">cyparissias</tp:taxon-name-part></tp:taxon-name></italic> L., <italic><tp:taxon-name><tp:taxon-name-part taxon-name-part-type="genus" reg="Festuca">Festuca</tp:taxon-name-part> <tp:taxon-name-part taxon-name-part-type="species" reg="trachyphylla">trachyphylla</tp:taxon-name-part></tp:taxon-name></italic> (Hack.) Krajina, <italic><tp:taxon-name><tp:taxon-name-part taxon-name-part-type="genus" reg="Filipendula">Filipendula</tp:taxon-name-part> <tp:taxon-name-part taxon-name-part-type="species" reg="vulgaris">vulgaris</tp:taxon-name-part></tp:taxon-name></italic> Moench, <italic><tp:taxon-name><tp:taxon-name-part taxon-name-part-type="genus" reg="Galium">Galium</tp:taxon-name-part> <tp:taxon-name-part taxon-name-part-type="species" reg="verum">verum</tp:taxon-name-part></tp:taxon-name></italic> L., <italic><tp:taxon-name><tp:taxon-name-part taxon-name-part-type="genus" reg="Geranium">Geranium</tp:taxon-name-part> <tp:taxon-name-part taxon-name-part-type="species" reg="sanguineum">sanguineum</tp:taxon-name-part></tp:taxon-name></italic> L., <italic><tp:taxon-name><tp:taxon-name-part taxon-name-part-type="genus" reg="Peucedanum">Peucedanum</tp:taxon-name-part> <tp:taxon-name-part taxon-name-part-type="species" reg="oreoselinum">oreoselinum</tp:taxon-name-part></tp:taxon-name></italic> (L.) Moench, <italic><tp:taxon-name><tp:taxon-name-part taxon-name-part-type="genus" reg="Poa">Poa</tp:taxon-name-part> <tp:taxon-name-part taxon-name-part-type="species" reg="pratensis">pratensis</tp:taxon-name-part></tp:taxon-name></italic> L., <italic><tp:taxon-name><tp:taxon-name-part taxon-name-part-type="genus" reg="Polygonatum">Polygonatum</tp:taxon-name-part> <tp:taxon-name-part taxon-name-part-type="species" reg="odoratum">odoratum</tp:taxon-name-part></tp:taxon-name></italic> (Mill.) Druce, <italic><tp:taxon-name><tp:taxon-name-part taxon-name-part-type="genus" reg="Vincetoxicum">Vincetoxicum</tp:taxon-name-part> <tp:taxon-name-part taxon-name-part-type="species" reg="hirundinaria">hirundinaria</tp:taxon-name-part></tp:taxon-name></italic> Medik.</p></tp:treatment-sec><tp:treatment-sec sec-type="phenology" id="SECID0ETKBG"><title>Phenology.</title><p>Flowering period: May–June.</p></tp:treatment-sec><tp:treatment-sec sec-type="conservation status" id="SECID0EYKBG"><title>Conservation status.</title><p>
              <italic><tp:taxon-name><tp:taxon-name-part taxon-name-part-type="genus" reg="Stipa">Stipa</tp:taxon-name-part> <tp:taxon-name-part taxon-name-part-type="species" reg="pennata">pennata</tp:taxon-name-part></tp:taxon-name></italic> is a species protected in Poland (Regulation of the Minister of the environment dated October 9, 2014) as well as it was included in the Polish red data book of plants (<xref ref-type="bibr" rid="B10">Ceynowa-Giełdon et al. 2014b</xref>). The only known locality of <tp:taxon-name><tp:taxon-name-part taxon-name-part-type="genus" reg="Stipa">S.</tp:taxon-name-part> <tp:taxon-name-part taxon-name-part-type="species" reg="pennata">pennata</tp:taxon-name-part> <tp:taxon-name-part taxon-name-part-type="infraspecific-rank">subsp.</tp:taxon-name-part> <tp:taxon-name-part taxon-name-part-type="subspecies" reg="ceynowae">ceynowae</tp:taxon-name-part></tp:taxon-name> was partly destroyed by the extraction of sand (up to the mid-1950s) and the subsequent afforestation of pine and birch trees carried out in the 1990s (<xref ref-type="bibr" rid="B8">Ceynowa-Giełdon 2001</xref>, <xref ref-type="bibr" rid="B34">Nienartowicz et al. 2014</xref>). Currently, <tp:taxon-name><tp:taxon-name-part taxon-name-part-type="genus" reg="Stipa">S.</tp:taxon-name-part> <tp:taxon-name-part taxon-name-part-type="species" reg="pennata">pennata</tp:taxon-name-part> <tp:taxon-name-part taxon-name-part-type="infraspecific-rank">subsp.</tp:taxon-name-part> <tp:taxon-name-part taxon-name-part-type="subspecies" reg="ceynowae">ceynowae</tp:taxon-name-part></tp:taxon-name> should be considered as a critically endangered (CR) species—to date, only several flowering individuals have survived (tufts with 8, 10, 11 and 14 culms), occupying a very small area of dry grassland. Lack of grazing has resulted in increased ground cover by layer of “steppe felt”, which hamper seeds germination and seedlings growth. Also, tree seedlings pose a threat by shading the grasslands. Similarly, as in the case of other dry grassland species— survival depends on the preservation of suitable habitat conditions, which can be achieved through active protection. Due to the extremely small size of the population, it seems reasonable to apply the methods of <italic>ex situ</italic> conservation, including <italic>in vitro</italic> propagation.</p><p>
              <bold>Additional specimens studied (paratypes).</bold> POLAND. Folusz, 16 Jun 1959, <italic>Michalska and Bohr s.n.</italic> (TRN!); Folusz koło Szubina nad Gąsawką, na wydmie, wśród łąk [Folusz near Szubin on the Gąsawka River, on a dune, among meadows], 13 Jun 1972, <italic>Ceynowa-Giełdon s.n.</italic> (TRN!)×4; North Poland, Kuyavian-Pomeranian Voivodeship, Folusz near Szubin by the Gąsawka River; xerothermic grassland on a sandy dune, 3 Jun 2014, <italic>Klichowska s.n.</italic> (KRA 0451190!).</p><fig id="F3" position="float" orientation="portrait"><label>Figure 3.</label><caption><p>
          <tp:taxon-name><tp:taxon-name-part taxon-name-part-type="genus" reg="Stipa">Stipa</tp:taxon-name-part> <tp:taxon-name-part taxon-name-part-type="species" reg="pennata">pennata</tp:taxon-name-part> <tp:taxon-name-part taxon-name-part-type="infraspecific-rank">subsp.</tp:taxon-name-part> <tp:taxon-name-part taxon-name-part-type="subspecies" reg="ceynowae">ceynowae</tp:taxon-name-part></tp:taxon-name> from Folusz near Szubin (Poland). <bold>A</bold> Map of distribution in Poland, red dot – locality of population <bold>B</bold> Photograph of habitat.</p></caption><graphic xmlns:xlink="http://www.w3.org/1999/xlink" xlink:href="phytokeys-83-075-g003.jpg" position="float" orientation="portrait" xlink:type="simple" id="oo_145344.jpg"/></fig><fig id="F4" position="float" orientation="portrait"><label>Figure 4.</label><caption><p>
          <tp:taxon-name><tp:taxon-name-part taxon-name-part-type="genus" reg="Stipa">Stipa</tp:taxon-name-part> <tp:taxon-name-part taxon-name-part-type="species" reg="pennata">pennata</tp:taxon-name-part> <tp:taxon-name-part taxon-name-part-type="infraspecific-rank">subsp.</tp:taxon-name-part> <tp:taxon-name-part taxon-name-part-type="subspecies" reg="ceynowae">ceynowae</tp:taxon-name-part></tp:taxon-name> based on the holotype. <bold>A</bold> Panicle with upper cauline leaves <bold>B</bold> Awn with glabrous column and pilose seta <bold>C</bold> Anthecium <bold>D</bold> External (the lower) and internal (the upper) ligules of the vegetative leaves <bold>E</bold> Apex of juvenile leaves with an apical tassel of hairs.</p></caption><graphic xmlns:xlink="http://www.w3.org/1999/xlink" xlink:href="phytokeys-83-075-g004.jpg" position="float" orientation="portrait" xlink:type="simple" id="oo_145345.jpg"/></fig><fig id="F5" position="float" orientation="portrait"><label>Figure 5.</label><caption><p>Holotype of <tp:taxon-name><tp:taxon-name-part taxon-name-part-type="genus" reg="Stipa">Stipa</tp:taxon-name-part> <tp:taxon-name-part taxon-name-part-type="species" reg="pennata">pennata</tp:taxon-name-part> <tp:taxon-name-part taxon-name-part-type="infraspecific-rank">subsp.</tp:taxon-name-part> <tp:taxon-name-part taxon-name-part-type="subspecies" reg="ceynowae">ceynowae</tp:taxon-name-part></tp:taxon-name>.</p></caption><graphic xmlns:xlink="http://www.w3.org/1999/xlink" xlink:href="phytokeys-83-075-g005.jpg" position="float" orientation="portrait" xlink:type="simple" id="oo_145346.jpg"/></fig><!--PageBreak--></tp:treatment-sec><tp:treatment-sec><!--Section generated to contain objects referenced in tp:taxon-treatment.--><fig id="F2" position="float" orientation="portrait"><label>Figure 2.</label><caption><p>
              <abbrev xmlns:xlink="http://www.w3.org/1999/xlink" xlink:title="Scanning Electron Microscope" id="ABBRID0EYKAG" xlink:type="simple">SEM</abbrev> morphology of <italic><tp:taxon-name><tp:taxon-name-part taxon-name-part-type="genus" reg="Stipa">Stipa</tp:taxon-name-part></tp:taxon-name></italic> from Folusz. <bold>A</bold> Structure of lemma – superior view <bold>B</bold> Structure of lemma – lateral view <bold>C</bold> Callus <bold>D</bold> Top of anthecium <bold>E</bold> Adaxial surface of vegetative leaves <bold>F</bold> Abaxial surface of vegetative leaves. Abbreviations: h = hook, l = long cell, sb = silica body.</p></caption><graphic xmlns:xlink="http://www.w3.org/1999/xlink" xlink:href="phytokeys-83-075-g002.jpg" position="float" orientation="portrait" xlink:type="simple" id="oo_145343.jpg"/></fig></tp:treatment-sec><ref-list><ref id="B10"><mixed-citation xmlns:xlink="http://www.w3.org/1999/xlink" xlink:type="simple">
          <person-group><name name-style="western"><surname>Ceynowa-Giełdon</surname><given-names>M</given-names></name><name name-style="western"><surname>Nobis</surname><given-names>M</given-names></name><name name-style="western"><surname>Rutkowski</surname><given-names>L</given-names></name></person-group> (<year>2014b</year>) <article-title><italic><tp:taxon-name><tp:taxon-name-part taxon-name-part-type="genus">Stipa</tp:taxon-name-part> <tp:taxon-name-part taxon-name-part-type="species">pennata</tp:taxon-name-part></tp:taxon-name></italic> L. – Ostnica piórkowata.</article-title> In: <person-group><name name-style="western"><surname>Kaźmierczakowa</surname><given-names>R</given-names></name><name name-style="western"><surname>Zarzycki</surname><given-names>K</given-names></name><name name-style="western"><surname>Mirek</surname><given-names>Z</given-names></name></person-group> (<role>Eds</role>) <issue-title>Polska czerwona księga roślin: paprotniki i rośliny kwiatowe (ed.</issue-title> <source>3). Instytut Ochrony Przyrody. Polska Akademia Nauk, Kraków</source>, <fpage>651</fpage>–<lpage>654</lpage>.</mixed-citation></ref><ref id="B8"><mixed-citation xmlns:xlink="http://www.w3.org/1999/xlink" xlink:type="simple">
          <person-group><name name-style="western"><surname>Ceynowa-Giełdon</surname><given-names>M</given-names></name></person-group> (<year>2001</year>) <article-title><italic><tp:taxon-name><tp:taxon-name-part taxon-name-part-type="genus">Stipa</tp:taxon-name-part> <tp:taxon-name-part taxon-name-part-type="species">joannis</tp:taxon-name-part></tp:taxon-name></italic> Čelak. – Ostnica Jana.</article-title> In: <person-group><name name-style="western"><surname>Kaźmierczakowa</surname><given-names>R</given-names></name><name name-style="western"><surname>Zarzycki</surname><given-names>K</given-names></name></person-group> (<role>Eds</role>) <issue-title>Polska Czerwona Księga Roślin.</issue-title> <source>Paprotniki i rośliny kwiatowe. W. Szafer Institute of Botany, Polish Academy of Science, Kraków</source>, <fpage>260</fpage>–<lpage>261</lpage>.</mixed-citation></ref><ref id="B34"><mixed-citation xmlns:xlink="http://www.w3.org/1999/xlink" xlink:type="simple">
          <person-group><name name-style="western"><surname>Nienartowicz</surname><given-names>A</given-names></name><name name-style="western"><surname>Kamiński</surname><given-names>D</given-names></name><name name-style="western"><surname>Kunz</surname><given-names>M</given-names></name><name name-style="western"><surname>Deptuła</surname><given-names>M</given-names></name><name name-style="western"><surname>Adamska</surname><given-names>E</given-names></name></person-group> (<year>2014</year>) <article-title>Changes in the plant cover of the dune hill in Folusz near Szubin (NW Poland) between 1959 and 2013: the problem of preservation of xerothermic grasslands in the agricultural landscape.</article-title> <source>Ecological Questions</source> <volume>20</volume>: <fpage>23</fpage>–<lpage>38</lpage>. <ext-link xlink:type="simple" ext-link-type="doi" xlink:href="10.12775/EQ.2014.013">http://dx.doi.org/10.12775/EQ.2014.013</ext-link></mixed-citation></ref></ref-list></tp:taxon-treatment>
